# Supplementary material for: Rapid Identification of Escherichia coli Colistin-Resistant Strains by MALDI-TOF Mass Spectrometry
Source: Microorganisms. 2021 Oct 24;9(11):2210. doi: 10.3390/microorganisms9112210 (PMC8623207; doi:10.3390/microorganisms9112210)
Supplement: Supplementary file 1 [file microorganisms-09-02210-s001.zip]

Archive with 1 entries (1 files):
- microorganisms-1405968-supplementary.pdf
